# Supplementary material for: Samm50 Promotes Hypertrophy by Regulating Pink1-Dependent Mitophagy Signaling in Neonatal Cardiomyocytes
Source: Front Cardiovasc Med. 2021 Sep 22;8:748156. doi: 10.3389/fcvm.2021.748156 (PMC8493082; doi:10.3389/fcvm.2021.748156)
Supplement: Supplementary file 2 [file Table_2.XLSX]

## Sheet: Primer sequences
Supplementary Table 2. Primer sequences
Mouse-GAPDH-Forward Primer	TGTGTCCGTCGTGGATCTGA
Mouse-GAPDH-Reverse Primer	TTGCTGTTGAAGTCGCAGGAG
Mouse-Samm50-Forward Primer	CGAGTGTCCGAGGATTTAGCAT
Mouse-Samm50-Reverse Primer	CCGCATTGAGGAAAAAGTGAG
Mouse-Nppb-Forward Primer	GCCTCACAAAAGAACACCCAA
Mouse-Nppb-Reverse Primer	GGAAAGAGACCCAGGCAGAGT
Mouse-C-Jun-Forward Primer	CCTTCTACGACGATGCCCTC
Mouse-C-Jun-Reverse Primer	GGTTCAAGGTCATGCTCTGTTT
Mouse-C-Fos-Forward Primer	CGGGTTTCAACGCCGACTA
Mouse-C-Fos-Reverse Primer	TTGGCACTAGAGACGGACAGA
Mouse-RCAN1.4-Forward Primer	CGTGGTCTCGCTCGTTCTCT
Mouse-RCAN1.4-Reverse Primer	CCCTGGTCTCACTTTCGCTG
Mouse-mtND1-Forward Primer	TCCAAATACTCACTATTCGGAGCT
Mouse-mtND1-Reverse Primer	TTCTGATTCTCCTTCTGTCAGGTC
